# Supplementary material for: The utility of website-based quality improvement tools for health professionals: a systematic review
Source: Int J Qual Health Care. 2024 Jul 10;36(3):mzae068. doi: 10.1093/intqhc/mzae068 (PMC11277856; doi:10.1093/intqhc/mzae068)
Supplement: mzae068_Supp [file mzae068_supp.zip]

Archive with 3 entries (3 files):
- suppl_data/Supplementary file 1.docx
- suppl_data/Supplementary file 2.docx
- suppl_data/Supplementary file 3.docx
